# Supplementary material for: Genome analysis of “Candidatus Aschnera chinzeii,” the bacterial endosymbiont of the blood-sucking bat fly Penicillidia jenynsii (Insecta: Diptera: Nycteribiidae)
Source: Front Microbiol. 2024 Jan 22;14:1336919. doi: 10.3389/fmicb.2023.1336919 (PMC10841577; doi:10.3389/fmicb.2023.1336919)
Supplement: Supplementary file 1 [file Table_1.xlsx]

## Sheet: Sheet1
Table S1 Genes encoded on the chromosome of Aschnera.
Locus Tag	Type	Position	Product
ACHINZ_0010	CDS	101..1489	chromosomal replication initiator protein DnaA
ACHINZ_0020	CDS	1493..2593	DNA polymerase III subunit beta
ACHINZ_0030	CDS	2962..5376	DNA topoisomerase (ATP-hydrolyzing) subunit B
ACHINZ_0040	CDS	5769..7244	exodeoxyribonuclease I
ACHINZ_0050	CDS	7848..8108	oxidative damage protection protein
ACHINZ_0060	CDS	8157..9233	membrane-bound lytic murein transglycosylase MltC
ACHINZ_t0010	tRNA	9348..9423	tRNA-Phe
ACHINZ_0070	CDS	9700..10353	GTP cyclohydrolase I FolE
ACHINZ_0080	CDS	11001..12884	signal peptide peptidase SppA
ACHINZ_0090	CDS	complement(12997..14727)	arginine--tRNA ligase
ACHINZ_0100	CDS	complement(15280..16983)	DEAD/DEAH family ATP-dependent RNA helicase
ACHINZ_0110	CDS	complement(17330..19438)	polyribonucleotide nucleotidyltransferase
ACHINZ_0120	CDS	complement(19585..19854)	30S ribosomal protein S15
ACHINZ_0130	CDS	complement(19954..20886)	tRNA pseudouridine(55) synthase TruB
ACHINZ_0140	CDS	complement(20918..21292)	30S ribosome-binding factor RbfA
ACHINZ_0150	CDS	complement(21541..23109)	TerC family protein
ACHINZ_0160	CDS	complement(23734..24996)	bifunctional tetrahydrofolate synthase/dihydrofolate synthase
ACHINZ_0170	CDS	complement(25094..25963)	acetyl-CoA carboxylase, carboxyltransferase subunit beta
ACHINZ_0180	CDS	26638..27417	enoyl-ACP reductase FabI
ACHINZ_0190	CDS	complement(27943..29241)	NupC/NupG family nucleoside CNT transporter
ACHINZ_0200	CDS	complement(29581..30162)	16S rRNA (guanine(966)-N(2))-methyltransferase
ACHINZ_0210	CDS	30943..31800	RNA polymerase sigma factor RpoH
ACHINZ_0220	CDS	complement(32038..33084)	spermidine/putrescine ABC transporter substrate-binding protein PotD
ACHINZ_0230	CDS	complement(33204..33992)	spermidine/putrescine ABC transporter permease PotC
ACHINZ_0240	CDS	complement(33989..34852)	spermidine/putrescine ABC transporter permease PotB
ACHINZ_0250	CDS	complement(34836..35951)	spermidine/putrescine ABC transporter ATP-binding protein PotA
ACHINZ_0260	CDS	36914..37864	cytochrome o ubiquinol oxidase subunit II
ACHINZ_0270	CDS	37915..39879	cytochrome o ubiquinol oxidase subunit I
ACHINZ_0280	CDS	39895..40506	cytochrome o ubiquinol oxidase subunit III
ACHINZ_0290	CDS	40503..40832	cytochrome o ubiquinol oxidase subunit IV
ACHINZ_0300	CDS	40834..41712	heme o synthase
ACHINZ_0310	CDS	complement(41874..42596)	UDP-2,3-diacylglucosamine diphosphatase
ACHINZ_0320	CDS	42951..44345	cysteine--tRNA ligase
ACHINZ_0330	CDS	complement(44515..45324)	co-chaperone DjlA
ACHINZ_0340	CDS	45432..47675	LPS assembly protein LptD
ACHINZ_0350	CDS	47786..49057	peptidylprolyl isomerase SurA
ACHINZ_0360	CDS	49089..50075	4-hydroxythreonine-4-phosphate dehydrogenase PdxA
ACHINZ_0370	CDS	50068..50874	16S rRNA (adenine(1518)-N(6)/adenine(1519)-N(6))-dimethyltransferase RsmA
ACHINZ_0380	CDS	50899..51276	Co2+/Mg2+ efflux protein ApaG
ACHINZ_0390	CDS	51280..52104	bis(5'-nucleosyl)-tetraphosphatase (symmetrical) ApaH
ACHINZ_0400	CDS	complement(52132..52716)	D-sedoheptulose 7-phosphate isomerase
ACHINZ_0410	CDS	complement(53034..54377)	aminodeoxychorismate synthase component 1
ACHINZ_0420	CDS	complement(54681..54935)	DNA-directed RNA polymerase subunit omega
ACHINZ_0430	CDS	complement(54970..55626)	guanylate kinase
ACHINZ_0440	CDS	56701..56874	50S ribosomal protein L32
ACHINZ_0450	CDS	57518..58471	ketoacyl-ACP synthase III
ACHINZ_0460	CDS	58444..59433	ACP S-malonyltransferase
ACHINZ_0470	CDS	59430..60164	3-oxoacyl-ACP reductase FabG
ACHINZ_0480	CDS	60315..60575	acyl carrier protein
ACHINZ_0490	CDS	60665..61933	beta-ketoacyl-ACP synthase II
ACHINZ_0500	CDS	62015..62845	aminodeoxychorismate lyase
ACHINZ_0510	CDS	63135..63770	dTMP kinase
ACHINZ_0520	CDS	63760..64746	DNA polymerase III subunit delta'
ACHINZ_0530	CDS	65525..66382	CNNM family magnesium/cobalt transport protein CorC
ACHINZ_0540	CDS	66430..67968	apolipoprotein N-acyltransferase
ACHINZ_r0010	rRNA	complement(67979..68084)	5S ribosomal RNA
ACHINZ_r0020	rRNA	complement(68171..71197)	23S ribosomal RNA
ACHINZ_t0020	tRNA	complement(71403..71478)	tRNA-Glu
ACHINZ_r0030	rRNA	complement(71623..73161)	16S ribosomal RNA
ACHINZ_0550	CDS	complement(73412..74227)	glutamate racemase
ACHINZ_0560	CDS	complement(74869..75339)	tRNA (adenosine(37)-N6)-threonylcarbamoyltransferase complex ATPase subunit type 1 TsaE
ACHINZ_0570	CDS	complement(75477..76016)	oligoribonuclease
ACHINZ_0580	CDS	76847..77710	archaetidylserine decarboxylase
ACHINZ_0590	CDS	77782..81135	miniconductance mechanosensitive channel MscM
ACHINZ_0600	CDS	complement(81327..81878)	hypothetical protein
ACHINZ_0610	CDS	complement(82765..83385)	nucleotide exchange factor GrpE
ACHINZ_0620	CDS	83489..84388	NAD(+) kinase
ACHINZ_0630	CDS	complement(84689..85264)	uracil-DNA glycosylase
ACHINZ_0640	CDS	86272..87744	inorganic phosphate transporter PitA
ACHINZ_0650	CDS	87803..88750	transaldolase
ACHINZ_0660	CDS	88882..89136	YfhL family 4Fe-4S dicluster ferredoxin
ACHINZ_0670	CDS	complement(89133..89513)	holo-ACP synthase
ACHINZ_0680	CDS	complement(89513..90244)	pyridoxine 5'-phosphate synthase
ACHINZ_0690	CDS	91253..92296	rod shape-determining protein MreB
ACHINZ_0700	CDS	92380..93195	hypothetical protein
ACHINZ_0710	CDS	93299..93730	hypothetical protein
ACHINZ_0720	CDS	complement(94171..95256)	class II fructose-bisphosphate aldolase
ACHINZ_0730	CDS	95686..96222	hypoxanthine phosphoribosyltransferase
ACHINZ_t0030	tRNA	complement(96506..96598)	tRNA-Ser
ACHINZ_0740	CDS	complement(96867..97136)	FAD assembly factor SdhE
ACHINZ_0750	CDS	97358..98332	tRNA-modifying protein YgfZ
ACHINZ_0760	CDS	complement(98553..99854)	adenylosuccinate synthase
ACHINZ_0770	CDS	complement(100088..100372)	integration host factor subunit beta
ACHINZ_0780	CDS	complement(100442..102121)	30S ribosomal protein S1
ACHINZ_0790	CDS	complement(102268..102939)	(d)CMP kinase
ACHINZ_0800	CDS	complement(103085..104371)	3-phosphoshikimate 1-carboxyvinyltransferase
ACHINZ_0810	CDS	complement(104455..105543)	3-phosphoserine/phosphohydroxythreonine transaminase
ACHINZ_0820	CDS	complement(105893..106138)	sulfurtransferase TusA
ACHINZ_0830	CDS	complement(106329..107978)	chaperonin GroEL
ACHINZ_0840	CDS	complement(108028..108318)	co-chaperone GroES
ACHINZ_t0040	tRNA	108881..108956	tRNA-Thr
ACHINZ_t0050	tRNA	109054..109138	tRNA-Tyr
ACHINZ_t0060	tRNA	109271..109345	tRNA-Gly
ACHINZ_t0070	tRNA	109359..109434	tRNA-Thr
ACHINZ_0850	CDS	109692..110075	preprotein translocase subunit SecE
ACHINZ_0860	CDS	110078..110623	transcription termination/antitermination protein NusG
ACHINZ_0870	CDS	110767..111198	50S ribosomal protein L11
ACHINZ_0880	CDS	111198..111896	50S ribosomal protein L1
ACHINZ_0890	CDS	112013..112498	50S ribosomal protein L10
ACHINZ_0900	CDS	112578..112949	50S ribosomal protein L7/L12
ACHINZ_0910	CDS	113205..117236	DNA-directed RNA polymerase subunit beta
ACHINZ_0920	CDS	117335..121585	DNA-directed RNA polymerase subunit beta'
ACHINZ_0930	CDS	complement(121638..122513)	succinate--CoA ligase subunit alpha
ACHINZ_0940	CDS	complement(122521..123705)	ADP-forming succinate--CoA ligase subunit beta
ACHINZ_0950	CDS	complement(123786..125066)	2-oxoglutarate dehydrogenase complex dihydrolipoyllysine-residue succinyltransferase
ACHINZ_0960	CDS	complement(125082..127901)	2-oxoglutarate dehydrogenase E1 component
ACHINZ_0970	CDS	complement(128022..128738)	succinate dehydrogenase iron-sulfur subunit
ACHINZ_0980	CDS	complement(128773..130542)	succinate dehydrogenase flavoprotein subunit
ACHINZ_0990	CDS	complement(130543..130890)	succinate dehydrogenase membrane anchor subunit
ACHINZ_1000	CDS	complement(130884..131261)	succinate dehydrogenase cytochrome b556 subunit
ACHINZ_1010	CDS	132039..133505	cardiolipin synthase
ACHINZ_1020	CDS	complement(133635..134954)	tRNA lysidine(34) synthetase TilS
ACHINZ_1030	CDS	complement(135048..136007)	acetyl-CoA carboxylase carboxyl transferase subunit alpha
ACHINZ_1040	CDS	complement(136021..139518)	DNA polymerase III subunit alpha
ACHINZ_1050	CDS	complement(139753..140910)	lipid-A-disaccharide synthase
ACHINZ_1060	CDS	complement(140939..141736)	acyl-ACP--UDP-N-acetylglucosamine O-acyltransferase
ACHINZ_1070	CDS	complement(141751..142203)	3-hydroxyacyl-ACP dehydratase FabZ
ACHINZ_1080	CDS	complement(142307..143335)	UDP-3-O-(3-hydroxymyristoyl)glucosamine N-acyltransferase
ACHINZ_1090	CDS	complement(143828..146185)	outer membrane protein assembly factor BamA
ACHINZ_1100	CDS	complement(146717..147538)	phosphatidate cytidylyltransferase
ACHINZ_1110	CDS	complement(147585..148331)	(2E,6E)-farnesyl-diphosphate-specific ditrans,polycis-undecaprenyl-diphosphate synthase
ACHINZ_1120	CDS	complement(148460..149662)	1-deoxy-D-xylulose-5-phosphate reductoisomerase
ACHINZ_1130	CDS	complement(149784..150341)	ribosome recycling factor
ACHINZ_1140	CDS	complement(150423..151148)	UMP kinase
ACHINZ_1150	CDS	complement(151392..152198)	translation elongation factor Ts
ACHINZ_1160	CDS	complement(152352..153032)	30S ribosomal protein S2
ACHINZ_1170	CDS	153455..154252	type I methionyl aminopeptidase
ACHINZ_1180	CDS	complement(154541..155533)	protease modulator HflC
ACHINZ_1190	CDS	complement(155542..156768)	hypothetical protein
ACHINZ_1200	CDS	complement(157525..158460)	tRNA (adenosine(37)-N6)-dimethylallyltransferase MiaA
ACHINZ_1210	CDS	complement(158830..159405)	Fe-S biogenesis protein NfuA
ACHINZ_1220	CDS	160315..161535	beta-ketoacyl-ACP synthase I
ACHINZ_1230	CDS	161672..162838	UDP-glucose 6-dehydrogenase
ACHINZ_1240	CDS	complement(163707..165221)	bifunctional D-glycero-beta-D-manno-heptose-7-phosphate kinase/D-glycero-beta-D-manno-heptose 1-phosphate adenylyltransferase HldE
ACHINZ_1250	CDS	165916..167118	N-acetylmuramoyl-L-alanine amidase AmiC
ACHINZ_1260	CDS	167699..168127	ferric iron uptake transcriptional regulator
ACHINZ_1270	CDS	168774..169427	DedA family protein
ACHINZ_1280	CDS	complement(169530..170816)	serine--tRNA ligase
ACHINZ_1290	CDS	complement(171098..171727)	outer membrane lipoprotein chaperone LolA
ACHINZ_1300	CDS	172445..173359	UTP--glucose-1-phosphate uridylyltransferase GalU
ACHINZ_1310	CDS	complement(173771..174547)	pimeloyl-ACP methyl ester esterase BioH
ACHINZ_1320	CDS	complement(174844..176013)	multidrug efflux MFS transporter EmrD
ACHINZ_1330	CDS	176228..176974	ferredoxin--NADP(+) reductase
ACHINZ_1340	CDS	complement(177263..178453)	2-octaprenyl-6-methoxyphenyl hydroxylase
ACHINZ_1350	CDS	complement(178456..179748)	Xaa-Pro aminopeptidase
ACHINZ_1360	CDS	complement(179918..182008)	glycine--tRNA ligase subunit beta
ACHINZ_1370	CDS	complement(182023..182928)	glycine--tRNA ligase subunit alpha
ACHINZ_1380	CDS	complement(183080..183898)	type I pantothenate kinase
ACHINZ_1390	CDS	complement(184362..184847)	hypothetical protein
ACHINZ_1400	CDS	185761..187092	tRNA 5-hydroxyuridine modification protein YegQ
ACHINZ_1410	CDS	187208..187540	BolA family transcriptional regulator
ACHINZ_1420	CDS	complement(187741..189228)	sodium/proline symporter PutP
ACHINZ_1430	CDS	189680..193531	trifunctional transcriptional regulator/proline dehydrogenase/L-glutamate gamma-semialdehyde dehydrogenase
ACHINZ_1440	CDS	complement(193767..194792)	radical SAM family heme chaperone HemW
ACHINZ_1450	CDS	complement(195184..195768)	YggT family protein
ACHINZ_1460	CDS	complement(195786..196610)	pyrroline-5-carboxylate reductase
ACHINZ_1470	CDS	complement(196885..197313)	Holliday junction resolvase RuvX
ACHINZ_1480	CDS	complement(197313..197876)	YqgE/AlgH family protein
ACHINZ_1490	CDS	complement(197970..198923)	glutathione synthase
ACHINZ_1500	CDS	199521..200069	L-threonylcarbamoyladenylate synthase
ACHINZ_1510	CDS	200257..200466	Fe-S cluster assembly protein IscX
ACHINZ_1520	CDS	200762..201397	riboflavin synthase subunit alpha
ACHINZ_1530	CDS	201509..202261	23S rRNA (guanosine(2251)-2'-O)-methyltransferase RlmB
ACHINZ_1540	CDS	202418..202813	30S ribosomal protein S6
ACHINZ_1550	CDS	202966..203193	30S ribosomal protein S18
ACHINZ_1560	CDS	203236..203685	50S ribosomal protein L9
ACHINZ_1570	CDS	204124..205551	serine endoprotease DegQ
ACHINZ_1580	CDS	206305..206763	type II 3-dehydroquinate dehydratase
ACHINZ_1590	CDS	206815..207294	acetyl-CoA carboxylase biotin carboxyl carrier protein
ACHINZ_1600	CDS	207310..208698	acetyl-CoA carboxylase biotin carboxylase subunit
ACHINZ_1610	CDS	209135..211018	tRNA uridine-5-carboxymethylaminomethyl(34) synthesis enzyme MnmG
ACHINZ_1620	CDS	211380..212198	F0F1 ATP synthase subunit A
ACHINZ_1630	CDS	212225..212464	F0F1 ATP synthase subunit C
ACHINZ_1640	CDS	212512..212982	F0F1 ATP synthase subunit B
ACHINZ_1650	CDS	213005..213544	F0F1 ATP synthase subunit delta
ACHINZ_1660	CDS	213559..215106	F0F1 ATP synthase subunit alpha
ACHINZ_1670	CDS	215144..216004	F0F1 ATP synthase subunit gamma
ACHINZ_1680	CDS	216040..217428	F0F1 ATP synthase subunit beta
ACHINZ_1690	CDS	217457..217906	F0F1 ATP synthase subunit epsilon
ACHINZ_1700	CDS	217992..219368	bifunctional UDP-N-acetylglucosamine diphosphorylase/glucosamine-1-phosphate N-acetyltransferase GlmU
ACHINZ_1710	CDS	219421..221253	glutamine--fructose-6-phosphate transaminase (isomerizing)
ACHINZ_1720	CDS	complement(221376..221744)	50S ribosomal protein L17
ACHINZ_1730	CDS	complement(221831..222817)	DNA-directed RNA polymerase subunit alpha
ACHINZ_1740	CDS	complement(222849..223469)	30S ribosomal protein S4
ACHINZ_1750	CDS	complement(223504..223890)	30S ribosomal protein S11
ACHINZ_1760	CDS	complement(223890..224264)	30S ribosomal protein S13
ACHINZ_1770	CDS	complement(224577..225902)	preprotein translocase subunit SecY
ACHINZ_1780	CDS	complement(225910..226344)	50S ribosomal protein L15
ACHINZ_1790	CDS	complement(226348..226530)	50S ribosomal protein L30
ACHINZ_1800	CDS	complement(226540..227040)	30S ribosomal protein S5
ACHINZ_1810	CDS	complement(227062..227418)	50S ribosomal protein L18
ACHINZ_1820	CDS	complement(227424..227981)	50S ribosomal protein L6
ACHINZ_1830	CDS	complement(227971..228369)	30S ribosomal protein S8
ACHINZ_1840	CDS	complement(228400..228705)	30S ribosomal protein S14
ACHINZ_1850	CDS	complement(228717..229256)	50S ribosomal protein L5
ACHINZ_1860	CDS	complement(229270..229587)	50S ribosomal protein L24
ACHINZ_1870	CDS	complement(229599..229970)	50S ribosomal protein L14
ACHINZ_1880	CDS	complement(230064..230318)	30S ribosomal protein S17
ACHINZ_1890	CDS	complement(230322..230510)	50S ribosomal protein L29
ACHINZ_1900	CDS	complement(230510..230920)	50S ribosomal protein L16
ACHINZ_1910	CDS	complement(230936..231637)	30S ribosomal protein S3
ACHINZ_1920	CDS	complement(231662..231994)	50S ribosomal protein L22
ACHINZ_1930	CDS	complement(232005..232283)	30S ribosomal protein S19
ACHINZ_1940	CDS	complement(232296..233120)	50S ribosomal protein L2
ACHINZ_1950	CDS	complement(233144..233458)	50S ribosomal protein L23
ACHINZ_1960	CDS	complement(233451..234059)	50S ribosomal protein L4
ACHINZ_1970	CDS	complement(234037..234702)	50S ribosomal protein L3
ACHINZ_1980	CDS	complement(234748..235059)	30S ribosomal protein S10
ACHINZ_1990	CDS	236005..236286	RnfH family protein
ACHINZ_2000	CDS	complement(236340..237443)	lipid IV(A) 3-deoxy-D-manno-octulosonic acid transferase
ACHINZ_2010	CDS	237730..238206	pantetheine-phosphate adenylyltransferase
ACHINZ_2020	CDS	complement(238220..239032)	bifunctional DNA-formamidopyrimidine glycosylase/DNA-(apurinic or apyrimidinic site) lyase
ACHINZ_2030	CDS	239566..241335	autotransporter assembly complex family protein
ACHINZ_2040	CDS	241332..245114	hypothetical protein
ACHINZ_2050	CDS	complement(245192..245731)	inorganic diphosphatase
ACHINZ_2060	CDS	complement(245769..246761)	class 1 fructose-bisphosphatase
ACHINZ_2070	CDS	247059..247994	malate dehydrogenase
ACHINZ_2080	CDS	248396..249919	murein biosynthesis integral membrane protein MurJ
ACHINZ_2090	CDS	250032..251510	lysine-specific permease
ACHINZ_2100	CDS	complement(251641..252360)	tRNA (adenosine(37)-N6)-threonylcarbamoyltransferase complex dimerization subunit type 1 TsaB
ACHINZ_2110	CDS	complement(252472..253185)	Bax inhibitor-1/YccA family protein
ACHINZ_2120	CDS	253400..254256	hypothetical protein (Pseudogene)
ACHINZ_2140	CDS	complement(254289..256721)	glycerol-3-phosphate 1-O-acyltransferase PlsB
ACHINZ_2150	CDS	complement(257159..258070)	lysine exporter LysO family protein
ACHINZ_2160	CDS	complement(258416..258583)	50S ribosomal protein L33
ACHINZ_2170	CDS	complement(258559..258819)	50S ribosomal protein L28
ACHINZ_2180	CDS	complement(259258..259608)	outer membrane protein assembly factor BamE
ACHINZ_2190	CDS	complement(259846..260904)	chorismate synthase
ACHINZ_2200	CDS	complement(260941..261876)	50S ribosomal protein L3 N(5)-glutamine methyltransferase
ACHINZ_2210	CDS	262788..263177	50S ribosomal protein L21
ACHINZ_2220	CDS	263205..263459	50S ribosomal protein L27
ACHINZ_2230	CDS	263514..264533	Obg family GTPase CgtA
ACHINZ_2240	CDS	264670..265320	hydroxyacylglutathione hydrolase GloC
ACHINZ_2250	CDS	complement(265351..266535)	aspartate transaminase
ACHINZ_2260	CDS	267369..269177	translation elongation factor 4
ACHINZ_2270	CDS	269201..270166	signal peptidase I
ACHINZ_2280	CDS	270270..270974	ribonuclease III
ACHINZ_2290	CDS	270971..271822	GTPase Era
ACHINZ_2300	CDS	272182..272889	Tol-Pal system protein TolQ
ACHINZ_2310	CDS	272896..273315	colicin uptake protein TolR
ACHINZ_2320	CDS	273330..274214	hypothetical protein
ACHINZ_2330	CDS	275007..275477	thioredoxin-dependent thiol peroxidase
ACHINZ_t0080	tRNA	complement(275601..275676)	tRNA-Ala
ACHINZ_2340	CDS	277110..277493	RidA family protein
ACHINZ_2350	CDS	complement(277509..280418)	valine--tRNA ligase
ACHINZ_2360	CDS	complement(280762..282267)	leucyl aminopeptidase
ACHINZ_2370	CDS	282482..283570	LPS export ABC transporter permease LptF
ACHINZ_2380	CDS	283600..284679	LPS export ABC transporter permease LptG
ACHINZ_2390	CDS	complement(284684..286153)	NADH-quinone oxidoreductase subunit NuoN
ACHINZ_2400	CDS	complement(286179..287576)	NADH-quinone oxidoreductase subunit M
ACHINZ_2410	CDS	complement(287713..289551)	NADH-quinone oxidoreductase subunit L
ACHINZ_2420	CDS	complement(289548..289850)	NADH-quinone oxidoreductase subunit NuoK
ACHINZ_2430	CDS	complement(289847..290371)	NADH-quinone oxidoreductase subunit J
ACHINZ_2440	CDS	complement(290384..290926)	NADH-quinone oxidoreductase subunit NuoI
ACHINZ_2450	CDS	complement(290946..291917)	NADH-quinone oxidoreductase subunit NuoH
ACHINZ_2460	CDS	complement(291914..294643)	NADH-quinone oxidoreductase subunit NuoG
ACHINZ_2470	CDS	complement(294713..296068)	NADH-quinone oxidoreductase subunit NuoF
ACHINZ_2480	CDS	complement(296068..296553)	NADH-quinone oxidoreductase subunit NuoE
ACHINZ_2490	CDS	complement(296581..298377)	NADH-quinone oxidoreductase subunit C/D
ACHINZ_2500	CDS	complement(298434..299096)	NADH-quinone oxidoreductase subunit NuoB
ACHINZ_2510	CDS	complement(299119..299517)	hypothetical protein
ACHINZ_2520	CDS	complement(300001..301194)	tryptophan permease
ACHINZ_2530	CDS	301740..302447	ribose-5-phosphate isomerase RpiA
ACHINZ_2540	CDS	302656..303309	pyridoxamine 5'-phosphate oxidase
ACHINZ_2550	CDS	303397..304668	tyrosine--tRNA ligase
ACHINZ_tm0010	tmRNA	complement(304835..305200)	transfer-messenger RNA
ACHINZ_2560	CDS	complement(305211..305573)	hypothetical protein
ACHINZ_2570	CDS	306940..308403	IMP dehydrogenase
ACHINZ_2580	CDS	308447..310027	glutamine-hydrolyzing GMP synthase
ACHINZ_2590	CDS	310572..311855	multifunctional CCA addition/repair protein
ACHINZ_2600	CDS	complement(311859..312221)	bifunctional dihydroneopterin aldolase/7,8-dihydroneopterin epimerase
ACHINZ_2610	CDS	complement(312719..313741)	tRNA (adenosine(37)-N6)-threonylcarbamoyltransferase complex transferase subunit TsaD
ACHINZ_2620	CDS	313937..314152	30S ribosomal protein S21
ACHINZ_2630	CDS	314229..315986	DNA primase
ACHINZ_2640	CDS	316144..318012	RNA polymerase sigma factor RpoD
ACHINZ_t0090	tRNA	318091..318166	tRNA-Met
ACHINZ_2650	CDS	complement(318341..318628)	30S ribosomal protein S20
ACHINZ_t0100	tRNA	complement(318775..318850)	tRNA-Lys
ACHINZ_2660	CDS	complement(318956..319708)	cell division protein CpoB
ACHINZ_2670	CDS	complement(319788..320294)	peptidoglycan-associated lipoprotein Pal
ACHINZ_2680	CDS	complement(320365..321666)	Tol-Pal system beta propeller repeat protein TolB
ACHINZ_2690	CDS	322225..322857	cAMP-activated global transcriptional regulator CRP
ACHINZ_2700	CDS	complement(322972..324324)	MFS transporter
ACHINZ_2710	CDS	325022..325357	preprotein translocase subunit YajC
ACHINZ_2720	CDS	326230..327342	bifunctional diaminohydroxyphosphoribosylaminopyrimidine deaminase/5-amino-6-(5-phosphoribosylamino)uracil reductase RibD
ACHINZ_2730	CDS	327467..327940	6,7-dimethyl-8-ribityllumazine synthase
ACHINZ_2740	CDS	327970..328374	transcription antitermination factor NusB
ACHINZ_2750	CDS	328475..329446	thiamine-phosphate kinase
ACHINZ_2760	CDS	329455..329925	phosphatidylglycerophosphatase A
ACHINZ_2770	CDS	complement(329936..331843)	1-deoxy-D-xylulose-5-phosphate synthase
ACHINZ_2780	CDS	complement(331904..332839)	(2E,6E)-farnesyl diphosphate synthase
ACHINZ_2790	CDS	333138..334616	tRNA 4-thiouridine(8) synthase ThiI
ACHINZ_2800	CDS	complement(334647..335234)	DJ-1/PfpI family protein
ACHINZ_2810	CDS	335861..336958	peptide chain release factor 2
ACHINZ_2820	CDS	336967..338484	lysine--tRNA ligase
ACHINZ_2830	CDS	339438..341159	potassium-transporting ATPase subunit KdpA
ACHINZ_2840	CDS	341149..343200	potassium-transporting ATPase subunit KdpB
ACHINZ_2850	CDS	343197..343799	potassium-transporting ATPase subunit KdpC
ACHINZ_2860	CDS	complement(344367..345392)	protease SohB
ACHINZ_2870	CDS	346081..346362	hypothetical protein
ACHINZ_2880	CDS	complement(346437..347222)	hypothetical protein
ACHINZ_2890	CDS	347742..348743	arabinose-5-phosphate isomerase KdsD
ACHINZ_2900	CDS	complement(348805..349896)	redox-regulated ATPase YchF
ACHINZ_2910	CDS	complement(350408..351073)	nicotinate-nucleotide adenylyltransferase
ACHINZ_2920	CDS	complement(351057..352091)	hypothetical protein
ACHINZ_2930	CDS	complement(352121..352645)	hypothetical protein
ACHINZ_2940	CDS	complement(352632..355235)	leucine--tRNA ligase
ACHINZ_2950	CDS	355538..356071	septation protein A
ACHINZ_2960	CDS	complement(356248..358788)	DNA topoisomerase (ATP-hydrolyzing) subunit A
ACHINZ_2970	CDS	358940..359665	bifunctional 3-demethylubiquinone 3-O-methyltransferase/2-octaprenyl-6-hydroxy phenol methylase
ACHINZ_2980	CDS	359986..362280	ribonucleoside-diphosphate reductase subunit alpha
ACHINZ_2990	CDS	362292..363428	ribonucleotide-diphosphate reductase subunit beta
ACHINZ_3000	CDS	363434..363709	class I ribonucleotide reductase maintenance protein YfaE
ACHINZ_3010	CDS	364311..365624	HAAAP family serine/threonine permease SdaC
ACHINZ_3020	CDS	365758..367125	L-serine ammonia-lyase
ACHINZ_3030	CDS	complement(367522..369015)	MFS transporter
ACHINZ_3040	CDS	369429..370040	ribosome biogenesis GTP-binding protein YihA/YsxC
ACHINZ_3050	CDS	370429..371847	Na+/H+ antiporter NhaC family protein
ACHINZ_3060	CDS	372746..373714	octaprenyl diphosphate synthase
ACHINZ_3070	CDS	374002..376065	S9 family peptidase
ACHINZ_3080	CDS	complement(376403..377593)	methionine adenosyltransferase
ACHINZ_3090	CDS	complement(378309..380849)	preprotein translocase subunit SecA
ACHINZ_3100	CDS	complement(381360..382277)	UDP-3-O-acyl-N-acetylglucosamine deacetylase
ACHINZ_3110	CDS	complement(382971..384140)	cell division protein FtsZ
ACHINZ_3120	CDS	complement(384190..385449)	cell division protein FtsA
ACHINZ_3130	CDS	complement(385510..386265)	cell division protein FtsQ
ACHINZ_3140	CDS	complement(386267..387184)	D-alanine--D-alanine ligase
ACHINZ_3150	CDS	complement(387615..389060)	UDP-N-acetylmuramate--L-alanine ligase
ACHINZ_3160	CDS	complement(389100..390188)	undecaprenyldiphospho-muramoylpentapeptide beta-N-acetylglucosaminyltransferase
ACHINZ_3170	CDS	complement(390185..391366)	cell division protein FtsW
ACHINZ_3180	CDS	complement(391371..392684)	UDP-N-acetylmuramoyl-L-alanine--D-glutamate ligase
ACHINZ_3190	CDS	complement(392686..393768)	phospho-N-acetylmuramoyl-pentapeptide-transferase
ACHINZ_3200	CDS	complement(393762..395144)	UDP-N-acetylmuramoyl-tripeptide--D-alanyl-D-alanine ligase
ACHINZ_3210	CDS	complement(395141..396634)	UDP-N-acetylmuramoyl-L-alanyl-D-glutamate--2,6-diaminopimelate ligase
ACHINZ_3220	CDS	complement(396644..398299)	peptidoglycan glycosyltransferase FtsI
ACHINZ_3230	CDS	complement(398429..398746)	cell division protein FtsL
ACHINZ_3240	CDS	complement(398727..399704)	16S rRNA (cytosine(1402)-N(4))-methyltransferase RsmH
ACHINZ_3250	CDS	complement(400218..401069)	thymidylate synthase
ACHINZ_3260	CDS	complement(401066..401851)	prolipoprotein diacylglyceryl transferase
ACHINZ_3270	CDS	402477..403478	thiamine ABC transporter substrate binding subunit
ACHINZ_3280	CDS	403442..405067	thiamine/thiamine pyrophosphate ABC transporter permease ThiP
ACHINZ_3290	CDS	405054..405770	thiamine ABC transporter ATP-binding protein ThiQ
ACHINZ_3300	CDS	405956..406651	2,3-diphosphoglycerate-dependent phosphoglycerate mutase
ACHINZ_t0110	tRNA	complement(406804..406879)	tRNA-Asn
ACHINZ_3310	CDS	407112..408734	NAD+ synthase
ACHINZ_3320	CDS	complement(409011..410171)	phosphoglycerate kinase
ACHINZ_3330	CDS	complement(411055..413397)	endopeptidase La
ACHINZ_3340	CDS	414055..414804	carboxy-S-adenosyl-L-methionine synthase CmoA
ACHINZ_3350	CDS	414881..415777	tRNA 5-methoxyuridine(34)/uridine 5-oxyacetic acid(34) synthase CmoB
ACHINZ_3360	CDS	complement(416237..417568)	HslU--HslV peptidase ATPase subunit
ACHINZ_3370	CDS	complement(417579..418109)	ATP-dependent protease subunit HslV
ACHINZ_3380	CDS	complement(418526..418675)	hypothetical protein
ACHINZ_3390	CDS	complement(419244..420263)	NAD(P)H-dependent glycerol-3-phosphate dehydrogenase
ACHINZ_3400	CDS	complement(420739..422967)	penicillin-binding protein 1B
ACHINZ_3410	CDS	423473..423943	RNA polymerase-binding protein DksA
ACHINZ_3420	CDS	424432..425208	16S rRNA (cytidine(1402)-2'-O)-methyltransferase
ACHINZ_3430	CDS	426058..426624	CDP-diacylglycerol--glycerol-3-phosphate 3-phosphatidyltransferase
ACHINZ_t0120	tRNA	426723..426798	tRNA-Gly
ACHINZ_t0130	tRNA	426850..426920	tRNA-Cys
ACHINZ_t0140	tRNA	426961..427048	tRNA-Leu
ACHINZ_3440	CDS	complement(427110..427604)	2-amino-4-hydroxy-6-hydroxymethyldihydropteridine diphosphokinase
ACHINZ_3450	CDS	complement(427919..428371)	rRNA maturation RNase YbeY
ACHINZ_3460	CDS	428636..430387	aspartate--tRNA ligase
ACHINZ_3470	CDS	430506..431228	YebC/PmpR family DNA-binding transcriptional regulator
ACHINZ_3480	CDS	complement(431310..432707)	class II fumarate hydratase
ACHINZ_3490	CDS	complement(432926..434296)	sodium/proton antiporter NhaB
ACHINZ_3500	CDS	434295..434489	hypothetical protein
ACHINZ_3510	CDS	complement(435433..436857)	sodium:alanine symporter family protein
ACHINZ_3520	CDS	437218..437799	aminoacyl-tRNA hydrolase
ACHINZ_3530	CDS	438033..439298	serine hydroxymethyltransferase
ACHINZ_t0150	tRNA	440025..440102	tRNA-Ile
ACHINZ_3540	CDS	440605..441018	sulfurtransferase complex subunit TusD
ACHINZ_3550	CDS	441036..441395	sulfurtransferase complex subunit TusC
ACHINZ_3560	CDS	441414..441737	sulfurtransferase complex subunit TusB
ACHINZ_3570	CDS	441810..442184	30S ribosomal protein S12
ACHINZ_3580	CDS	442317..442787	30S ribosomal protein S7
ACHINZ_3590	CDS	442851..444962	elongation factor G
ACHINZ_3600	CDS	445021..446205	elongation factor Tu
ACHINZ_3610	CDS	complement(446359..447681)	two-component system sensor histidine kinase EnvZ
ACHINZ_3620	CDS	complement(447684..448397)	two-component system response regulator OmpR
ACHINZ_3630	CDS	449908..451557	Na+/H+ antiporter
ACHINZ_3640	CDS	complement(451946..453052)	hypothetical protein
ACHINZ_3650	CDS	453655..454518	metal ABC transporter substrate-binding protein
ACHINZ_3660	CDS	454529..455332	iron/manganese ABC transporter ATP-binding protein YfeB
ACHINZ_3670	CDS	455446..456321	iron/manganese ABC transporter permease subunit YfeC
ACHINZ_3680	CDS	456379..457215	iron/manganese ABC transporter permease subunit YfeD
ACHINZ_t0160	tRNA	complement(458141..458215)	tRNA-Gln
ACHINZ_t0170	tRNA	complement(458252..458338)	tRNA-Leu
ACHINZ_t0180	tRNA	complement(458379..458455)	tRNA-Met
ACHINZ_t0190	tRNA	complement(458874..458950)	tRNA-Pro
ACHINZ_t0200	tRNA	complement(459081..459156)	tRNA-His
ACHINZ_t0210	tRNA	complement(459224..459299)	tRNA-Arg
ACHINZ_3690	CDS	complement(459580..460302)	lipopolysaccharide N-acetylmannosaminouronosyltransferase
ACHINZ_3700	CDS	complement(460349..461638)	ECA oligosaccharide polymerase
ACHINZ_3710	CDS	complement(461647..462726)	TDP-N-acetylfucosamine:lipid II N-acetylfucosaminyltransferase
ACHINZ_3720	CDS	complement(462864..464021)	dTDP-4-amino-4,6-dideoxygalactose transaminase
ACHINZ_3730	CDS	complement(464023..464745)	dTDP-4-amino-4,6-dideoxy-D-galactose acyltransferase
ACHINZ_3740	CDS	complement(464729..465619)	glucose-1-phosphate thymidylyltransferase RfbA
ACHINZ_3750	CDS	complement(465661..466677)	dTDP-glucose 4,6-dehydratase
ACHINZ_3760	CDS	complement(466678..467937)	UDP-N-acetyl-D-mannosamine dehydrogenase
ACHINZ_3770	CDS	complement(467941..469065)	UDP-N-acetylglucosamine 2-epimerase (non-hydrolyzing)
ACHINZ_3780	CDS	complement(469464..470585)	UDP-N-acetylglucosamine--undecaprenyl-phosphate N-acetylglucosaminephosphotransferase
ACHINZ_3790	CDS	471133..471702	electron transport complex subunit RsxA
ACHINZ_3800	CDS	471721..472245	electron transport complex subunit RsxB
ACHINZ_3810	CDS	472274..473971	hypothetical protein
ACHINZ_3820	CDS	474018..475061	electron transport complex subunit RsxD
ACHINZ_3830	CDS	475429..476064	electron transport complex subunit E
ACHINZ_3840	CDS	476115..476744	endonuclease III
ACHINZ_3850	CDS	477171..477815	2,3-diphosphoglycerate-dependent phosphoglycerate mutase GpmB
ACHINZ_3860	CDS	complement(477737..477949)	hypothetical protein
ACHINZ_3870	CDS	complement(478088..478327)	50S ribosomal protein L31
ACHINZ_3880	CDS	478886..479566	septum site-determining protein MinC
ACHINZ_3890	CDS	479587..480396	septum site-determining protein MinD
ACHINZ_3900	CDS	480406..480684	cell division topological specificity factor MinE
ACHINZ_3910	CDS	480810..481139	sulfurtransferase TusE
ACHINZ_3920	CDS	complement(481176..482492)	adenosylmethionine--8-amino-7-oxononanoate transaminase
ACHINZ_3930	CDS	482549..483580	biotin synthase BioB
ACHINZ_3940	CDS	483582..484748	8-amino-7-oxononanoate synthase
ACHINZ_3950	CDS	484720..485496	malonyl-ACP O-methyltransferase BioC
ACHINZ_3960	CDS	485489..486166	dethiobiotin synthase
ACHINZ_3970	CDS	complement(488026..488346)	heat shock protein HspQ
ACHINZ_3980	CDS	complement(488586..488930)	iron-sulfur cluster insertion protein ErpA
ACHINZ_3990	CDS	489561..490136	aminodeoxychorismate synthase component II
ACHINZ_4000	CDS	complement(490205..491026)	shikimate dehydrogenase
ACHINZ_4010	CDS	complement(491112..491849)	DNA polymerase III subunit epsilon
ACHINZ_4020	CDS	491858..492343	ribonuclease HI
ACHINZ_4030	CDS	complement(492357..493076)	class I SAM-dependent methyltransferase
ACHINZ_4040	CDS	494255..495460	lipoprotein-releasing ABC transporter permease subunit LolC
ACHINZ_4050	CDS	495453..496148	lipoprotein-releasing ABC transporter ATP-binding protein LolD
ACHINZ_4060	CDS	496170..497420	lipoprotein-releasing ABC transporter permease subunit LolE
ACHINZ_4070	CDS	complement(497475..498281)	exodeoxyribonuclease III
ACHINZ_4080	CDS	complement(498531..500366)	exodeoxyribonuclease V subunit alpha
ACHINZ_4090	CDS	complement(500389..503964)	exodeoxyribonuclease V subunit beta
ACHINZ_4100	CDS	504489..504707	translation initiation factor IF-1
ACHINZ_4110	CDS	505177..506436	transcription termination factor Rho
ACHINZ_4120	CDS	complement(506648..507154)	tRNA adenosine(34) deaminase TadA
ACHINZ_4130	CDS	complement(507666..508592)	hypothetical protein
ACHINZ_4140	CDS	complement(508667..509143)	hypothetical protein
ACHINZ_t0220	tRNA	complement(509572..509659)	tRNA-Ser
ACHINZ_4150	CDS	complement(510233..511420)	3-demethoxyubiquinol 3-hydroxylase
ACHINZ_4160	CDS	511577..512902	tRNA (N6-isopentenyl adenosine(37)-C2)-methylthiotransferase MiaB
ACHINZ_4170	CDS	513567..515453	molecular chaperone HtpG
ACHINZ_4180	CDS	515855..516493	3,4-dihydroxy-2-butanone-4-phosphate synthase
ACHINZ_4190	CDS	complement(516580..517440)	bifunctional methylenetetrahydrofolate dehydrogenase/methenyltetrahydrofolate cyclohydrolase FolD
ACHINZ_4200	CDS	complement(517529..518242)	purine-nucleoside phosphorylase
ACHINZ_4210	CDS	complement(518280..519503)	phosphopentomutase
ACHINZ_4220	CDS	complement(519633..520934)	phosphopyruvate hydratase
ACHINZ_4230	CDS	complement(520967..522622)	CTP synthase (glutamine hydrolyzing)
ACHINZ_4240	CDS	complement(522822..524537)	proline--tRNA ligase
ACHINZ_4250	CDS	524952..526883	threonine--tRNA ligase
ACHINZ_4260	CDS	526903..527424	translation initiation factor IF-3
ACHINZ_4270	CDS	527507..527704	50S ribosomal protein L35
ACHINZ_4280	CDS	527771..528133	50S ribosomal protein L20
ACHINZ_4290	CDS	528209..529204	phenylalanine--tRNA ligase subunit alpha
ACHINZ_4300	CDS	529212..531611	phenylalanine--tRNA ligase subunit beta
ACHINZ_4310	CDS	531616..531912	integration host factor subunit alpha
ACHINZ_4320	CDS	532156..532926	triose-phosphate isomerase
ACHINZ_4330	CDS	533659..534627	lipopolysaccharide heptosyltransferase RfaC
ACHINZ_4340	CDS	534885..535706	transporter substrate-binding domain-containing protein
ACHINZ_4350	CDS	535751..536494	amino acid ABC transporter permease
ACHINZ_4360	CDS	536491..537183	amino acid ABC transporter permease
ACHINZ_4370	CDS	complement(537347..538651)	hypothetical protein
ACHINZ_4380	CDS	complement(538655..539593)	zinc ABC transporter substrate-binding protein ZnuA
ACHINZ_4390	CDS	539657..540406	zinc ABC transporter ATP-binding protein ZnuC
ACHINZ_4400	CDS	540419..541228	zinc ABC transporter permease subunit ZnuB
ACHINZ_t0230	tRNA	complement(541426..541501)	tRNA-Val
ACHINZ_4410	CDS	541704..543119	glutamate--tRNA ligase
ACHINZ_4420	CDS	complement(543220..544074)	3-deoxy-8-phosphooctulonate synthase
ACHINZ_4430	CDS	544751..545395	adenylate kinase
ACHINZ_4440	CDS	complement(545697..547712)	transketolase
ACHINZ_4450	CDS	complement(548009..549568)	glutamate--cysteine ligase
ACHINZ_t0240	tRNA	complement(549710..549787)	tRNA-Arg
ACHINZ_t0250	tRNA	complement(549818..549909)	tRNA-Ser
ACHINZ_4460	CDS	complement(550191..550370)	carbon storage regulator CsrA
ACHINZ_4470	CDS	complement(550464..553097)	alanine--tRNA ligase
ACHINZ_4480	CDS	complement(553641..553991)	purine nucleoside phosphoramidase
ACHINZ_4490	CDS	complement(554309..555676)	adenylosuccinate lyase
ACHINZ_4500	CDS	complement(555798..556895)	tRNA 2-thiouridine(34) synthase MnmA
ACHINZ_t0260	tRNA	557230..557304	tRNA-Arg
ACHINZ_4510	CDS	557625..558383	5'/3'-nucleotidase SurE
ACHINZ_4520	CDS	558585..559577	hypothetical protein
ACHINZ_4530	CDS	559963..560469	peptide deformylase
ACHINZ_4540	CDS	560503..561468	methionyl-tRNA formyltransferase
ACHINZ_4550	CDS	561507..562790	16S rRNA (cytosine(967)-C(5))-methyltransferase RsmB
ACHINZ_4560	CDS	563017..563976	thioredoxin-disulfide reductase
ACHINZ_4570	CDS	complement(564135..564611)	colicin V production protein
ACHINZ_4580	CDS	565254..566165	ABC transporter ATP-binding protein
ACHINZ_4590	CDS	566200..566970	ABC transporter permease
ACHINZ_4600	CDS	567165..569180	NAD-dependent DNA ligase LigA
ACHINZ_4610	CDS	complement(569293..569784)	type 3 dihydrofolate reductase
ACHINZ_4620	CDS	complement(570032..570763)	1-acylglycerol-3-phosphate O-acyltransferase
ACHINZ_4630	CDS	complement(570889..571506)	ADP-ribose diphosphatase
ACHINZ_4640	CDS	complement(571741..572736)	glyceraldehyde-3-phosphate dehydrogenase
ACHINZ_4650	CDS	573161..573778	ATP-dependent Clp endopeptidase proteolytic subunit ClpP
ACHINZ_4660	CDS	573881..575137	ATP-dependent protease ATP-binding subunit ClpX
ACHINZ_4670	CDS	575673..576668	undecaprenyl-phosphate 4-deoxy-4-formamido-L-arabinose transferase
ACHINZ_4680	CDS	576665..578659	bifunctional UDP-4-amino-4-deoxy-L-arabinose formyltransferase/UDP-glucuronic acid oxidase ArnA
ACHINZ_4690	CDS	578667..579569	4-deoxy-4-formamido-L-arabinose-phosphoundecaprenol deformylase
ACHINZ_4700	CDS	579569..581221	lipid IV(A) 4-amino-4-deoxy-L-arabinosyltransferase
ACHINZ_4710	CDS	581272..581564	hypothetical protein (Pseudogene)
ACHINZ_4720	CDS	581561..581950	4-amino-4-deoxy-L-arabinose-phosphoundecaprenol flippase subunit ArnF
ACHINZ_4730	CDS	complement(582048..583469)	dihydrolipoyl dehydrogenase
ACHINZ_4740	CDS	complement(583611..585209)	pyruvate dehydrogenase complex dihydrolipoyllysine-residue acetyltransferase
ACHINZ_4750	CDS	complement(585225..587888)	pyruvate dehydrogenase (acetyl-transferring), homodimeric type
ACHINZ_4760	CDS	complement(588638..589435)	tRNA pseudouridine(38-40) synthase TruA
ACHINZ_4770	CDS	complement(589650..591521)	peptidylprolyl isomerase
ACHINZ_4780	CDS	complement(592009..593262)	UDP-N-acetylglucosamine 1-carboxyvinyltransferase
ACHINZ_4790	CDS	complement(593323..593571)	BolA family iron metabolism protein IbaG
ACHINZ_4800	CDS	complement(594141..595211)	3-deoxy-7-phosphoheptulonate synthase AroH
ACHINZ_4810	CDS	596812..597387	5-formyltetrahydrofolate cyclo-ligase
ACHINZ_t0270	tRNA	597734..597810	tRNA-Val
ACHINZ_4820	CDS	598114..598641	DedA family protein
ACHINZ_4830	CDS	599025..600056	hypothetical protein
ACHINZ_4840	CDS	600093..600848	bifunctional demethylmenaquinone methyltransferase/2-methoxy-6-polyprenyl-1,4-benzoquinol methylase UbiE
ACHINZ_4850	CDS	601102..602742	ubiquinone biosynthesis regulatory protein kinase UbiB
ACHINZ_4860	CDS	complement(602781..603518)	outer membrane protein assembly factor BamD
ACHINZ_4870	CDS	603593..604549	23S rRNA pseudouridine(1911/1915/1917) synthase RluD
ACHINZ_4880	CDS	604997..606634	phosphoglucomutase (alpha-D-glucose-1,6-bisphosphate-dependent)
ACHINZ_4890	CDS	complement(606739..607887)	porin OmpF
ACHINZ_4900	CDS	complement(608170..609570)	asparagine--tRNA ligase
ACHINZ_4910	CDS	complement(609631..610827)	nicotinate phosphoribosyltransferase
ACHINZ_4920	CDS	611202..611474	cell division protein FtsB
ACHINZ_4930	CDS	611542..612257	hypothetical protein (Pseudogene)
ACHINZ_4950	CDS	612274..612750	2-C-methyl-D-erythritol 2,4-cyclodiphosphate synthase
ACHINZ_4960	CDS	612983..613501	flavodoxin FldA
ACHINZ_4970	CDS	complement(613611..614453)	peptide chain release factor N(5)-glutamine methyltransferase
ACHINZ_4980	CDS	complement(614460..615530)	peptide chain release factor 1
ACHINZ_4990	CDS	616554..617042	hypothetical protein
ACHINZ_5000	CDS	617042..617923	4-(cytidine 5'-diphospho)-2-C-methyl-D-erythritol kinase
ACHINZ_5010	CDS	617972..618922	ribose-phosphate diphosphokinase
ACHINZ_5020	CDS	619317..619643	thioredoxin TrxA
ACHINZ_5030	CDS	complement(619709..620857)	molecular chaperone DnaJ
ACHINZ_5040	CDS	complement(620973..622898)	molecular chaperone DnaK
ACHINZ_5050	CDS	complement(623559..624146)	alkyl hydroperoxide reductase subunit C
ACHINZ_5060	CDS	624701..625936	bifunctional phosphopantothenoylcysteine decarboxylase/phosphopantothenate--cysteine ligase CoaBC
ACHINZ_5070	CDS	625914..626369	dUTP diphosphatase
ACHINZ_5080	CDS	complement(626448..627569)	peptidoglycan glycosyltransferase MrdB
ACHINZ_5090	CDS	complement(627584..629464)	peptidoglycan DD-transpeptidase MrdA
ACHINZ_5100	CDS	630262..632865	type I DNA topoisomerase
ACHINZ_5110	CDS	complement(633065..634321)	branched-chain amino acid transport system II carrier protein
ACHINZ_5120	CDS	635367..636827	4-hydroxy-3-polyprenylbenzoate decarboxylase
ACHINZ_5130	CDS	637422..638639	cysteine desulfurase
ACHINZ_5140	CDS	638670..639065	Fe-S cluster assembly scaffold IscU
ACHINZ_5150	CDS	639114..639437	iron-sulfur cluster assembly protein IscA
ACHINZ_5160	CDS	639498..640019	Fe-S protein assembly co-chaperone HscB
ACHINZ_5170	CDS	640027..641595	Fe-S protein assembly chaperone HscA
ACHINZ_5180	CDS	641766..642095	ISC system 2Fe-2S type ferredoxin
ACHINZ_5190	CDS	complement(642387..642986)	dCTP deaminase
ACHINZ_5200	CDS	complement(643026..643670)	uridine kinase
ACHINZ_5210	CDS	complement(643780..644889)	iron-sulfur cluster carrier protein ApbC
ACHINZ_5220	CDS	645047..646726	methionine--tRNA ligase
ACHINZ_5230	CDS	complement(647001..648359)	CDP-diacylglycerol--serine O-phosphatidyltransferase
ACHINZ_5240	CDS	complement(649004..649573)	UbiX family flavin prenyltransferase
ACHINZ_5250	CDS	complement(649734..651137)	ribosome biogenesis GTPase Der
ACHINZ_5260	CDS	complement(651198..652385)	outer membrane protein assembly factor BamB
ACHINZ_5270	CDS	complement(652396..653031)	YfgM family protein
ACHINZ_5280	CDS	complement(653009..654307)	histidine--tRNA ligase
ACHINZ_5290	CDS	complement(654409..655503)	flavodoxin-dependent (E)-4-hydroxy-3-methylbut-2-enyl-diphosphate synthase
ACHINZ_5300	CDS	complement(655855..656319)	hypothetical protein
ACHINZ_5310	CDS	complement(656624..657721)	bifunctional tRNA (adenosine(37)-C2)-methyltransferase TrmG/ribosomal RNA large subunit methyltransferase RlmN
ACHINZ_5320	CDS	complement(657913..658332)	nucleoside-diphosphate kinase
ACHINZ_5330	CDS	659380..660789	replicative DNA helicase
ACHINZ_5340	CDS	660816..661916	alanine racemase
ACHINZ_5350	CDS	complement(662315..662875)	metal-dependent hydrolase
ACHINZ_5360	CDS	664020..664646	23S rRNA (uridine(2552)-2'-O)-methyltransferase RlmE
ACHINZ_5370	CDS	664751..666580	ATP-dependent zinc metalloprotease FtsH
ACHINZ_5380	CDS	666758..667543	dihydropteroate synthase
ACHINZ_5390	CDS	667536..668873	phosphoglucosamine mutase
ACHINZ_5400	CDS	669038..669382	hypothetical protein
ACHINZ_t0280	tRNA	669435..669524	tRNA-Leu
ACHINZ_t0290	tRNA	669589..669665	tRNA-Met
ACHINZ_5410	CDS	670146..671657	transcription termination factor NusA
ACHINZ_5420	CDS	671691..674330	translation initiation factor IF-2
ACHINZ_5430	CDS	674547..674891	Grx4 family monothiol glutaredoxin
ACHINZ_5440	CDS	complement(675016..676677)	glutamine--tRNA ligase
ACHINZ_5450	CDS	677165..677491	hypothetical protein
ACHINZ_5460	CDS	complement(678132..678710)	division/outer membrane stress-associated lipid-binding lipoprotein
ACHINZ_5470	CDS	679191..680945	lipid A ABC transporter ATP-binding protein/permease MsbA
ACHINZ_5480	CDS	680942..681940	tetraacyldisaccharide 4'-kinase
ACHINZ_5490	CDS	682120..682296	Trm112 family protein
ACHINZ_5500	CDS	682286..683062	3-deoxy-manno-octulosonate cytidylyltransferase
ACHINZ_5510	CDS	complement(683433..684134)	5'-methylthioadenosine/S-adenosylhomocysteine nucleosidase
ACHINZ_5520	CDS	684897..685523	uracil phosphoribosyltransferase
ACHINZ_5530	CDS	685689..686315	superoxide dismutase [Mn]
ACHINZ_5540	CDS	complement(686378..688528)	ATP-dependent chaperone ClpB
ACHINZ_5550	CDS	complement(688984..690018)	tryptophan--tRNA ligase
ACHINZ_5560	CDS	complement(690327..691001)	ribulose-phosphate 3-epimerase
ACHINZ_5570	CDS	complement(691706..692803)	3-dehydroquinate synthase
ACHINZ_5580	CDS	complement(692860..693381)	shikimate kinase AroK
ACHINZ_5590	CDS	694090..695142	UDP-N-acetylmuramate dehydrogenase
ACHINZ_5600	CDS	695129..695983	bifunctional biotin--[acetyl-CoA-carboxylase] ligase/biotin operon repressor BirA
ACHINZ_5610	CDS	complement(696094..696486)	30S ribosomal protein S9
ACHINZ_5620	CDS	complement(696502..696930)	50S ribosomal protein L13
ACHINZ_5630	CDS	complement(697110..698762)	glucose-6-phosphate isomerase
ACHINZ_5640	CDS	699428..700057	thiol:disulfide interchange protein DsbA
ACHINZ_5650	CDS	700932..701573	lipoyl(octanoyl) transferase LipB
ACHINZ_5660	CDS	701656..702609	lipoyl synthase
ACHINZ_5670	CDS	complement(702672..702881)	transcription antiterminator/RNA stability regulator CspE
ACHINZ_5680	CDS	703377..703973	dephospho-CoA kinase
ACHINZ_5690	CDS	complement(704004..705146)	4-phosphoerythronate dehydrogenase PdxB
ACHINZ_5700	CDS	complement(705508..706680)	lipopolysaccharide assembly protein LapB
ACHINZ_5710	CDS	707320..707940	GTP cyclohydrolase II
ACHINZ_5720	CDS	complement(708241..708759)	bifunctional 3-hydroxydecanoyl-ACP dehydratase/trans-2-decenoyl-ACP isomerase
ACHINZ_5730	CDS	709574..709831	30S ribosomal protein S16
ACHINZ_5740	CDS	709835..710380	ribosome maturation factor RimM
ACHINZ_5750	CDS	710399..711148	tRNA (guanosine(37)-N1)-methyltransferase TrmD
ACHINZ_5760	CDS	711189..711548	50S ribosomal protein L19
ACHINZ_5770	CDS	712002..712994	aspartate--ammonia ligase
ACHINZ_5780	CDS	713493..714065	hypothetical protein
ACHINZ_5790	CDS	714327..714563	hypothetical protein
ACHINZ_5800	CDS	714605..715330	LPS export ABC transporter ATP-binding protein
ACHINZ_5810	CDS	715738..716583	RNase adapter RapZ
ACHINZ_5820	CDS	716942..717844	hypothetical protein
ACHINZ_5830	CDS	717876..719714	hypothetical protein
ACHINZ_5840	CDS	complement(719652..719885)	hypothetical protein
ACHINZ_5850	CDS	complement(719890..720615)	amino acid ABC transporter ATP-binding protein
ACHINZ_t0300	tRNA	720832..720908	tRNA-Ala
ACHINZ_5860	CDS	721431..722219	inositol-1-monophosphatase
ACHINZ_5870	CDS	complement(722508..725627)	hypothetical protein
ACHINZ_5880	CDS	725945..726901	23S rRNA pseudouridine(955/2504/2580) synthase RluC
ACHINZ_5890	CDS	complement(727224..728174)	magnesium/cobalt transporter CorA
ACHINZ_5900	CDS	complement(728410..730368)	DNA helicase II
ACHINZ_t0310	tRNA	complement(730595..730671)	tRNA-Arg
ACHINZ_t0320	tRNA	731423..731499	tRNA-Asp
ACHINZ_t0330	tRNA	731517..731592	tRNA-Trp
ACHINZ_5910	CDS	732174..732650	transcription elongation factor GreA
ACHINZ_5920	CDS	732778..733785	bifunctional riboflavin kinase/FAD synthetase
ACHINZ_5930	CDS	733761..736580	isoleucine--tRNA ligase
ACHINZ_5940	CDS	736580..737059	signal peptidase II
ACHINZ_5950	CDS	737286..738254	4-hydroxy-3-methylbut-2-enyl diphosphate reductase
ACHINZ_5960	CDS	738602..741964	exodeoxyribonuclease V subunit gamma
ACHINZ_5970	CDS	complement(742177..743256)	AI-2E family transporter
ACHINZ_5980	CDS	complement(743736..745106)	tRNA uridine-5-carboxymethylaminomethyl(34) synthesis GTPase MnmE
ACHINZ_5990	CDS	complement(745170..746801)	membrane protein insertase YidC
ACHINZ_6000	CDS	complement(746801..746995)	membrane protein insertion efficiency factor YidD
ACHINZ_6010	CDS	complement(747034..747381)	ribonuclease P protein component
ACHINZ_6020	CDS	complement(747410..747553)	50S ribosomal protein L34
