# Supplementary material for: Genome analysis of “Candidatus Aschnera chinzeii,” the bacterial endosymbiont of the blood-sucking bat fly Penicillidia jenynsii (Insecta: Diptera: Nycteribiidae)
Source: Front Microbiol. 2024 Jan 22;14:1336919. doi: 10.3389/fmicb.2023.1336919 (PMC10841577; doi:10.3389/fmicb.2023.1336919)
Supplement: Supplementary file 2 [file Table_2.xlsx]

## Sheet: Sheet1
Table S2 Genes encoded on the plasmid of Aschnera.
Locus Tag	Type	Position	Product
ACHINZ_6030	CDS	2454..3221	hypothetical protein
ACHINZ_6040	CDS	complement(3486..5873)	phosphoenolpyruvate synthase
ACHINZ_6050	CDS	complement(6698..7621)	SPFH domain-containing protein
ACHINZ_6060	CDS	7996..8826	small-conductance mechanosensitive channel MscS
ACHINZ_6070	CDS	9495..10400	hypothetical protein
ACHINZ_6080	CDS	complement(10702..11511)	replication initiator protein A
ACHINZ_6090	CDS	12804..13337	phospholipase D family protein
ACHINZ_6100	CDS	complement(13379..13735)	hypothetical protein
ACHINZ_6110	CDS	complement(13969..14667)	hypothetical protein
ACHINZ_6120	CDS	complement(14772..15020)	hypothetical protein
